# Supplementary material for: Characteristics and Carcinogenic Risk of PM2.5-Bound Polycyclic Aromatic Hydrocarbons from Charcoal Barbecue (Moo Kratha) Restaurants in Chiang Mai, Thailand
Source: Toxics. 2026 Jul 22;14(7):643. doi: 10.3390/toxics14070643 (PMC13419146; doi:10.3390/toxics14070643)
Supplement: Supplementary file 1 [file toxics-14-00643-s001.zip]

Archive with 1 entries (1 files):
- toxics-4405647-supplementary.pdf
